# Supplementary material for: Synthesis of Novel Ultraviolet Absorbers and Preparation and Field Application of Anti-Ultraviolet Aging PBAT/UVA Films
Source: Polymers (Basel). 2022 Mar 31;14(7):1434. doi: 10.3390/polym14071434 (PMC9003559; doi:10.3390/polym14071434)
Supplement: Supplementary file 1 [file polymers-14-01434-s001.zip]

Archive with 1 entries (1 files):
- polymers-1595286-supplementary.pdf
